# Supplementary material for: Evolutionary divergence of phytochrome protein function in Zea mays PIF3 signaling
Source: J Exp Bot. 2016 Jun 4;67(14):4231–40. doi: 10.1093/jxb/erw217 (PMC5301934; doi:10.1093/jxb/erw217)
Supplement: Supplementary Data [file supp_erw217_Supplementary_Table_S2.xlsx]

## Sheet: Maize bHLHs
bHLH No.	GRM #	Notes	Homeolog	Chr No.	Start (Mb)	End (Mb)	non-bHLH Motifs	Intron Pattern	Expressed	Basic Residues	Basic/Atypical	DNA Binding
ZmbHLH001	GRMZM5G899865			1	267.563	267.565		B	Y	8	Basic	G
ZmbHLH002	GRMZM2G165042			1	252.374	252.378	14, 16	A	Y	8	Basic	G		non-bHLH motifs as per Pires and Dolan, 2010
ZmbHLH003	GRMZM2G065374		GRMZM2G016756	1	283.6	283.605	14, 16, 23	A	Y	8	Basic	G		Basic residues (#) in the basic region of bHLH domain
ZmbHLH004	GRMZM2G387528	PIF3.2	GRMZM2G115960	8	0.935667	0.938714	14	A	Y	8	Basic	G
ZmbHLH005	GRMZM2G115960	PIF3.1	GRMZM2G387528	3	48.805	48.8087	14	A	Y	8	Basic	G		DNA binding feature:
ZmbHLH006	GRMZM2G062541			10	87.6901	87.6922	14	D	Y	8	Basic	G		G: G-box
ZmbHLH007	GRMZM5G865967			1	172.878	172.881	14	B	Y	9	Basic	G		E-non-G: E box present but its not a G-box
ZmbHLH008	GRMZM2G016756		GRMZM2G065374	5	5.1016	5.10544	14, 16, 23	B	Y	7	Basic	G		Non-E: Doesn't contain E box but high in basic residues
ZmbHLH009	GRMZM2G030744			5	214.428	214.432		B	Y	8	Basic	G		Non: Don't contain any DNA binding box
ZmbHLH010	GRMZM2G017349			9	16.4857	16.4896		A	Y	8	Basic	G
ZmbHLH011	GRMZM2G080054		GRMZM2G042920	2	9.44577	9.44765		A	Y	8	Basic	G		Expressed: Y if evidence from publicly available RNAseq data
ZmbHLH012	GRMZM2G042920		GRMZM2G080054	10	142.715	142.717		A	Y	8	Basic	G
ZmbHLH013	GRMZM5G839518			5	174.934	174.938		B	Y	6	Basic	G
ZmbHLH014	GRMZM2G116785		GRMZM2G024530	6	107.382	107.386		B	Y	6	Basic	G
ZmbHLH015	GRMZM2G024530		GRMZM2G116785	9	11.5602	11.5652	21, 22, 23	B	Y	6	Basic	G
ZmbHLH016	GRMZM2G350165		GRMZM2G027563	2	180.661	180.664	21, 22, 23	B	Y	6	Basic	G
ZmbHLH017	GRMZM2G067654			9	12.9816	12.9838	21, 22	B		6	Basic	G
ZmbHLH018	GRMZM2G027563		GRMZM2G350165	7	115.275	115.277	21, 22, 23	B	Y	6	Basic	G
ZmbHLH019	GRMZM2G162382			7	10.6941	10.6981	21, 22, 23	B	Y	6	Basic	G
ZmbHLH020	GRMZM2G004356			5	4.21735	4.22226	21, 22, 23	B	Y	6	Basic	G
ZmbHLH021	GRMZM2G316758		GRMZM5G832135	4	174.002	174.005		B	Y	4	atypical	Non
ZmbHLH022	GRMZM5G882527		GRMZM2G145579	1	195.72	195.723		A	Y	6	Basic	G
ZmbHLH023	GRMZM2G145579		GRMZM5G882527	4	47.5911	47.5935	23	A	Y	6	Basic	G
ZmbHLH024	GRMZM2G178182			2	192.783	192.786	23	A	Y	6	Basic	G
ZmbHLH025	GRMZM2G176289		GRMZM2G101350	4	159.993	159.996	19, 23	E	Y	6	Basic	G
ZmbHLH026	GRMZM2G101350		GRMZM2G176289	5	200.937	200.94	23		Y	6	Basic	G
ZmbHLH027	GRMZM5G828396			1	192.032	192.035	23	A	Y	6	Basic	G
ZmbHLH028	GRMZM2G180406		GRMZM2G030762	3	162.063	162.066	23, 24	A	Y	6	Basic	G
ZmbHLH029	GRMZM2G030762		GRMZM2G180406	8	162.557	162.561	24	A	Y	6	Basic	G
ZmbHLH030	GRMZM2G144275		GRMZM2G083504	7	137.486	137.488	24	A	Y	6	Basic	G
ZmbHLH031	GRMZM2G083504		GRMZM2G144275	2	191.378	191.381	23, 24	A	Y	6	Basic	G
ZmbHLH032	GRMZM5G818643		GRMZM2G137541	7	129.963	129.966	23, 24	A	Y	6	Basic	G
ZmbHLH033	GRMZM2G137541		GRMZM5G818643	2	188.404	188.407	23, 24	A	Y	6	Basic	G
ZmbHLH034	GRMZM2G385543		GRMZM2G092091	5	9.11889	9.12092	23, 24	A	Y	6	Basic	G
ZmbHLH035	GRMZM2G092091		GRMZM2G385543	1	272.043	272.047	23, 24	A	Y	6	Basic	G
ZmbHLH036	GRMZM2G080168			4	17.2345	17.237	23	A	Y	6	Basic	G
ZmbHLH037	GRMZM2G171818			2	220.67	220.672	23	A	Y	6	Basic	G
ZmbHLH038	GRMZM2G407119		GRMZM2G180452	9	144.807	144.81	23	A	Y	6	Basic	G
ZmbHLH039	GRMZM2G180452		GRMZM2G407119	1	29.2595	29.2632	23	A	Y	6	Basic	G
ZmbHLH040	GRMZM2G137358			1	289.345	289.348	23	A	Y	6	Basic	G
ZmbHLH041	GRMZM2G008898			2	232.381	232.384	20, 23	A	Y	6	Basic	G
ZmbHLH042	GRMZM2G378653		GRMZM2G074438	9	101.197	101.204	23	A	Y	6	Basic	G
ZmbHLH043	GRMZM2G074438		GRMZM2G378653	6	98.6226	98.6282	23	A	Y	6	Basic	G
ZmbHLH044	GRMZM2G165090			1	168.428	168.433		B		9	Basic	G
ZmbHLH045	GRMZM2G018472			1	168.412	168.416		B		9	Basic	G
ZmbHLH046	GRMZM5G818776			4	39.724	39.7249	17	I	Y	5	Basic	Non-E
ZmbHLH047	GRMZM5G817854			3	159.485	159.486	17	I	Y	5	Basic	Non-E
ZmbHLH048	GRMZM5G812883			4	39.7428	39.7436	17	I	Y	5	Basic	Non-E
ZmbHLH049	GRMZM2G354618			4	39.7074	39.7085	17	I	Y	5	Basic	Non-E
ZmbHLH050	GRMZM2G471635		GRMZM2G134735	4	57.3487	57.3494	17	I		4	atypical	Non
ZmbHLH051	GRMZM2G134735		GRMZM2G471635	1	199.07	199.071	17	I	Y	4	atypical	Non
ZmbHLH052	GRMZM2G414252		GRMZM2G045431	2	184.967	184.968	17	I	Y	5	Basic	Non-E
ZmbHLH053	GRMZM2G045431		GRMZM2G414252	7	125.32	125.322	17	I	Y	5	Basic	Non-E
ZmbHLH054	GRMZM2G164341		GRMZM2G081816	8	138.262	138.264	17	I	Y	4	atypical	Non
ZmbHLH055	GRMZM2G081816		GRMZM2G164341	3	219.182	219.184	16, 17	I	Y	4	atypical	Non
ZmbHLH056	GRMZM2G111666			3	204.462	204.465	17	I	Y	4	atypical	Non
ZmbHLH057	GRMZM2G094892			6	161.863	161.865	17	I	Y	4	atypical	Non
ZmbHLH058	GRMZM2G397518			3	183.084	183.085		I	Y	4	atypical	Non
ZmbHLH059	GRMZM2G395549			3	113.434	113.471		E	Y	4	atypical	Non
ZmbHLH060	AC198518.3_FG005			3	107.372	107.373		E		4	atypical	Non
ZmbHLH061	GRMZM2G383841		GRMZM2G057260	2	208.616	208.618	19	A		5	Basic	Non-E
ZmbHLH062	GRMZM2G057260		GRMZM2G383841	7	162.08	162.085	19	A	Y	5	Basic	Non-E
ZmbHLH063	GRMZM2G165188			4	4.7484	4.75002		A		6	Basic	Non-E
ZmbHLH064	GRMZM2G066057			8	8.41608	8.41796	18	D		4	atypical	Non
ZmbHLH065	AC216731.3_FG001			5	201.867	201.868				4	atypical	Non
ZmbHLH066	GRMZM5G879527			1	188.032	188.035		A	Y	7	Basic	E-Non-G
ZmbHLH067	GRMZM2G417597		GRMZM2G085467	2	189.701	189.704		B	Y	7	Basic	E-Non-G
ZmbHLH068	GRMZM2G085467		GRMZM2G417597	7	132.89	132.892		B	Y	7	Basic	E-Non-G
ZmbHLH069	GRMZM2G153454		GRMZM2G142932	7	156.738	156.741		B	Y	7	Basic	E-Non-G
ZmbHLH070	GRMZM2G142932		GRMZM2G153454	2	204.768	204.772		A	Y	7	Basic	E-Non-G
ZmbHLH071	GRMZM2G114873			3	166.449	166.452	7	A	Y	7	Basic	E-Non-G
ZmbHLH072	GRMZM2G437481			10	126.652	126.656	7	A		7	Basic	E-Non-G
ZmbHLH073	GRMZM2G137426			5	182.086	182.092	7	A	Y	7	Basic	E-Non-G
ZmbHLH074	AC177924.2_FG001			2	70.7173	70.7221		B		4	atypical	Non
ZmbHLH075	GRMZM2G137374			1	6.56893	6.5706		I	Y	3	atypical	Non
ZmbHLH076	GRMZM5G849600		GRMZM2G463133	3	219.828	219.834		D	Y	5	Basic	G
ZmbHLH077	GRMZM2G463133		GRMZM5G849600	8	138.939	138.944		D		5	Basic	G
ZmbHLH078	GRMZM2G340177			9	79.1188	79.1234		D		7	Basic	G
ZmbHLH079	GRMZM2G170559			5	155.095	155.098		D		5	Basic	G
ZmbHLH080	GRMZM2G397755		GRMZM2G132550	3	5.77618	5.77842		D		5	Basic	G
ZmbHLH081	GRMZM2G333582			8	21.9075	21.9109		D		5	Basic	G
ZmbHLH082	GRMZM2G175480			8	92.1996	92.201		D		5	Basic	G
ZmbHLH083	GRMZM2G132550		GRMZM2G397755	6	132.188	132.19		D		7	Basic	G
ZmbHLH084	GRMZM2G526668		GRMZM2G107276	4	82.6413	82.6439	12, 13	D	Y	7	Basic	G
ZmbHLH085	GRMZM2G176141			2	180.155	180.158	12, 13	D	Y	7	Basic	G
ZmbHLH086	GRMZM2G107276		GRMZM2G526668	1	214.153	214.155		D	Y	6	Basic	G
ZmbHLH087	GRMZM2G072376		GRMZM2G043854	1	36.9167	36.9175		D	Y	7	Basic	G
ZmbHLH088	GRMZM2G043854		GRMZM2G072342	9	141.435	141.438	12, 13	D	Y	7	Basic	G
ZmbHLH089	GRMZM2G166642			3	3.34218	3.34451	12, 13	D	Y	7	Basic	G
ZmbHLH090	GRMZM2G016039			4	63.7525	63.7549	12, 13	D	Y	7	Basic	G
ZmbHLH091	GRMZM2G145146		GRMZM2G113257	7	127.586	127.587	4, 12, 13	D	Y	7	Basic	G
ZmbHLH092	GRMZM2G113257		GRMZM2G082630	2	187.124	187.126	4, 12, 13	D	Y	7	Basic	G
ZmbHLH093	GRMZM2G082630		GRMZM2G113257	1	200.413	200.414	4, 12, 13	D	Y	9	Basic	G
ZmbHLH094	GRMZM2G369629			6	124.197	124.199	12, 13	D	Y	7	Basic	G
ZmbHLH095	GRMZM2G088443			3	14.9285	14.9307	12, 13	D	Y	7	Basic	G
ZmbHLH096	GRMZM2G027068			1	291.901	291.904	12, 13, 17	D	Y	8	Basic	G
ZmbHLH097	GRMZM5G822829		GRMZM2G172795	10	138.462	138.471	8	D	Y	6	Basic	G
ZmbHLH098	GRMZM2G172795		GRMZM5G822829	2	18.4174	18.4218	8	D	Y	6	Basic	G
ZmbHLH099	GRMZM2G355469			10	118.369	118.371		D	Y	5	Basic	G
ZmbHLH100	GRMZM2G155043			1	257.785	257.792		D		6	Basic	G
ZmbHLH101	GRMZM2G120021			1	257.732	257.738		D		5	Basic	G
ZmbHLH102	GRMZM2G095899			1	257.575	257.578		D		5	Basic	G
ZmbHLH103	GRMZM2G068604			1	178.429	178.434		D	Y	5	Basic	G
ZmbHLH104	GRMZM2G049686			1	178.439	178.444		D	Y	5	Basic	G
ZmbHLH105	GRMZM2G036554			10	87.4195	87.421		D	Y	5	Basic	G
ZmbHLH106	GRMZM2G082343		GRMZM2G019806	5	9.61654	9.61904		D	Y	6	Basic	G
ZmbHLH107	GRMZM2G019806		GRMZM2G082343	1	270.98	270.983		D	Y	6	Basic	G
ZmbHLH108	GRMZM2G472671		GRMZM2G038479	1	196.806	196.807		I	Y	5	Basic	G
ZmbHLH109	GRMZM2G107560		GRMZM2G013688	2	193.882	193.883		I		5	Basic	G
ZmbHLH110	GRMZM2G013688		GRMZM2G107560	7	139.724	139.725		I	Y	5	Basic	G
ZmbHLH111	GRMZM2G038479		GRMZM2G472671	4	194.911	194.912		I		5	Basic	G
ZmbHLH112	GRMZM2G303463			2	227.264	227.269	7	I	Y	5	Basic	G
ZmbHLH113	GRMZM2G159937			3	204.644	204.646	7	I	Y	5	Basic	G
ZmbHLH114	GRMZM2G148723		GRMZM2G076636	3	1.60074	1.61318		I	Y	5	Basic	G
ZmbHLH115	GRMZM2G076636		GRMZM2G148723	8	29.2308	29.2341	7	I	Y	5	Basic	G
ZmbHLH116	GRMZM2G049229		GRMZM2G001930	9	112.005	112.008	7	I	Y	5	Basic	G
ZmbHLH117	GRMZM2G001930		GRMZM2G049229	1	98.3543	98.3571	7	I	Y	5	Basic	G
ZmbHLH118	GRMZM2G435015			7	140.226	140.229		D	Y	6	Basic	E-Non-G
ZmbHLH119	GRMZM2G173372			1	7.99605	7.99821	6	D	Y	6	Basic	E-Non-G
ZmbHLH120	GRMZM2G128807		GRMZM5G857090	5	62.2639	62.2658	4, 6	D	Y	6	Basic	E-Non-G
ZmbHLH121	GRMZM2G173534			3	156.362	156.365	4, 5, 6	D	Y	8	Basic	E-Non-G
ZmbHLH122	GRMZM2G033356			4	23.4236	23.4274	4, 5, 6	D	Y	8	Basic	E-Non-G
ZmbHLH123	GRMZM2G172297			2	223.283	223.286	4, 5, 6	D	Y	9	Basic	E-Non-G
ZmbHLH124	GRMZM2G139372			4	237.951	237.955	4, 7	D	Y	7	Basic	E-Non-G
ZmbHLH125	GRMZM2G313756		GRMZM2G173521	10	108.359	108.36		D	Y	10	Basic	E-Non-G
ZmbHLH126	GRMZM2G173521		GRMZM2G313756	2	73.1003	73.1017		D		10	Basic	E-Non-G
ZmbHLH127	GRMZM2G107672			2	159.899	159.9		D		10	Basic	E-Non-G
ZmbHLH128	GRMZM2G119823			10	105.618	105.621		D	Y	4	atypical	E-Non-G
ZmbHLH129	GRMZM2G042895			10	76.5867	76.5889		D	Y	4	atypical	E-Non-G
ZmbHLH130	GRMZM2G042893			2	80.4447	80.4479		D	Y	4	atypical	E-Non-G
ZmbHLH131	GRMZM2G163233		GRMZM2G019999	2	204.467	204.478		D	Y	6	Basic	E-Non-G
ZmbHLH132	GRMZM2G150327			1	112.407	112.409		D		6	Basic	G
ZmbHLH133	GRMZM2G021276			8	0.095823	0.098367		D	Y	6	Basic	E-Non-G
ZmbHLH134	AC233960.1_FG005			5	199.967	199.969		D		6	Basic	E-Non-G
ZmbHLH135	GRMZM2G317450			5	204.518	204.523	10	G	Y	6	Basic	G
ZmbHLH136	GRMZM2G089501		GRMZM2G009478	7	130.237	130.245	10, 11	G	Y	7	Basic	G
ZmbHLH137	GRMZM2G009478		GRMZM2G089501	2	188.53	188.535	10, 11	G	Y	6	Basic	G
ZmbHLH138	GRMZM2G475289		GRMZM2G171464	1	4.74861	4.75052		D	Y	5	Basic	G
ZmbHLH139	GRMZM2G171464		GRMZM2G475289	9	153.843	153.845		D	Y	5	Basic	G
ZmbHLH140	GRMZM2G417164			8	79.1417	79.1429	1, 2, 3	I	Y	4	atypical	G
ZmbHLH141	GRMZM2G085751		GRMZM2G064638	4	224.623	224.627	1, 2	D	Y	5	Basic	G
ZmbHLH142	GRMZM2G064638		GRMZM2G085751	5	140.933	140.938	1, 2	D	Y	5	Basic	G
ZmbHLH143	GRMZM2G045109			9	67.0714	67.0752	1, 2	D	Y	5	Basic	G
ZmbHLH144	GRMZM2G162450			8	75.9907	75.9924	1, 2, 3	D	Y	5	Basic	G
ZmbHLH145	GRMZM2G111146		GRMZM2G091003	5	198.777	198.78	1, 2, 3	D	Y	5	Basic	G
ZmbHLH146	GRMZM2G091003		GRMZM2G111146	4	157.481	157.484	1, 2, 3	D	Y	5	Basic	G
ZmbHLH147	GRMZM2G082586		GRMZM2G015666	7	128.708	128.71	1, 2, 3	D	Y	5	Basic	G
ZmbHLH148	GRMZM2G015666		GRMZM2G082586	2	187.816	187.818	1 , 2, 3	D	Y	5	Basic	G
ZmbHLH149	GRMZM2G006631		AC233899.1_FG002	1	19.1	19.102	1, 2, 3	D	Y	5	Basic	G
ZmbHLH150	AC233899.1_FG002		GRMZM2G006631	9	149.664	149.666		D		5	Basic	G
ZmbHLH151	GRMZM2G045883		GRMZM2G008691	5	208.896	208.901	1, 2, 3	D	Y	6	Basic	G
ZmbHLH152	GRMZM2G008691		GRMZM2G045883	4	179.801	179.803	1, 2, 3	D	Y	6	Basic	G
ZmbHLH153	GRMZM2G086474			10	135.677	135.681	1	D	Y	5	Basic	G
ZmbHLH154	GRMZM2G481280			6	6.91429	6.91474		D		8	Basic	G
ZmbHLH155	GRMZM2G147685			2	51.8085	51.814		D	Y	5	Basic	G
ZmbHLH156	GRMZM2G412430		GRMZM5G886266	1	67.8491	67.8512	28	I	Y	4	atypical	Non
ZmbHLH157	GRMZM2G154029			9	120.746	120.75	28	I	Y	4	atypical	Non
ZmbHLH158	GRMZM2G454022		GRMZM2G163975	8	7.43165	7.43598	22	A	Y	2	atypical	Non
ZmbHLH159	GRMZM2G163975		GRMZM2G454022	3	31.4531	31.4584	22	A	Y	5	Basic	Non-E
ZmbHLH160	GRMZM2G440529			3	190.314	190.317	22	A	Y	3	atypical	Non
ZmbHLH161	GRMZM2G313058			6	156.762	156.764	22	A	Y	4	atypical	Non
ZmbHLH162	GRMZM2G155217		GRMZM5G838853	2	7.95876	7.96211	19, 22	B	Y	5	Basic	Non-E
ZmbHLH163	GRMZM2G004732		GRMZM2G460571	10	56.7549	56.7575	20, 22	A	Y	4	atypical	Non
ZmbHLH164	GRMZM2G074501		GRMZM2G009837	1	278.711	278.714	20, 22	B	Y	5	Basic	Non-E
ZmbHLH165	GRMZM2G009837		GRMZM2G074501	5	6.50896	6.51351	20, 22	B	Y	5	Basic	Non-E
ZmbHLH166	GRMZM2G155762			10	137.659	137.665	22	A	Y	5	Basic	Non-E
ZmbHLH167	GRMZM2G002627			5	194.109	194.112	20, 22	A	Y	4	atypical	Non
ZmbHLH168	GRMZM2G150729			1	42.011	42.0133		A	Y	4	atypical	Non
ZmbHLH169	GRMZM2G301089			1	274.735	274.736		I	Y	7	Basic	G
ZmbHLH170	GRMZM2G173862			8	172.396	172.398		D		7	Basic	E-Non-G
ZmbHLH171	GRMZM2G109605			6	48.9997	49.0018		D		8	Basic	E-Non-G
ZmbHLH172	GRMZM2G057413		AC193786.3_FG005	3	148.032	148.033		D	Y	7	Basic	G
ZmbHLH173	AC193786.3_FG005		GRMZM2G057413	8	157.923	157.924		D		7	Basic	G
ZmbHLH174	GRMZM5G856837		GRMZM2G314882	5	69.4479	69.4505	9	H	Y	5	Basic	G
ZmbHLH175	GRMZM2G314882		GRMZM5G856837	4	240.036	240.039	9	H	Y	6	Basic	G
ZmbHLH176	GRMZM2G093744		GRMZM2G017586	10	83.5927	83.596	9	H	Y	6	Basic	G
ZmbHLH177	GRMZM2G017586		GRMZM2G093744	4	35.5755	35.578	9	H	Y	5	Basic	G
ZmbHLH178	GRMZM2G061906		GRMZM2G074725	6	151.125	151.128	9	H	Y	5	Basic	G
ZmbHLH179	GRMZM2G058451			7	155.342	155.346	9	H	Y	5	Basic	G
ZmbHLH180	GRMZM2G350312			1	65.6571	65.6603	9	F	Y	9	Basic	G
ZmbHLH181	GRMZM2G017145		GRMZM2G064938	7	167.498	167.505		F	Y	11	Basic	G
ZmbHLH182	GRMZM2G133675			4	6.59688	6.60184	9	F	Y	9	Basic	G
ZmbHLH183	GRMZM2G114444			3	218.48	218.486	9	F	Y	7	Basic	G
ZmbHLH184	GRMZM2G460472		GRMZM2G158281	2	140.657	140.663	25, 26, 27	D	Y	7	Basic	Non-E
ZmbHLH185	GRMZM2G158281		GRMZM2G460472	4	212.315	212.321	25, 26, 27	D	Y	7	Basic	Non-E
ZmbHLH186	GRMZM2G069408			3	143.052	143.058	25, 26, 27	D	Y	7	Basic	Non-E
ZmbHLH187	GRMZM2G159456		AC149829.2_FG004	1	15.2685	15.2699		D	Y	3	atypical	Non
ZmbHLH188	AC149829.2_FG004		GRMZM2G035156	9	151.129	151.13		D		3	atypical	Non
ZmbHLH189	GRMZM2G042101		GRMZM2G036092	4	181.898	181.899		D	Y	3	atypical	Non
ZmbHLH190	GRMZM2G036092		GRMZM2G042101	5	207.505	207.507		D	Y	2	atypical	Non
ZmbHLH191	GRMZM2G072820		GRMZM2G414353	2	6.19052	6.19163		D		2	atypical	Non
ZmbHLH192	GRMZM2G035156		AC149829.2_FG004	1	15.134	15.1361		D	Y	5	Basic	Non-E
ZmbHLH193	GRMZM5G863198			5	150.32	150.321		D		6	Basic	E-Non-G
ZmbHLH194	GRMZM2G169947			3	29.6522	29.653		D	Y	6	Basic	E-Non-G
ZmbHLH195	GRMZM2G112629			3	29.613	29.6166			Y	6	Basic	E-Non-G
ZmbHLH196	GRMZM2G054564			10	25.5673	25.5683		D	Y	5	Basic	Non-E
ZmbHLH197	GRMZM2G389567		GRMZM2G100313	1	210.996	210.997		I	Y	6	Basic	Non-E

## Sheet: Sheet1
GRMZM5G899865			ZmbHLH001	1	267.563	267.565	VIIa+b (?)		B	BG	Y	AT1G75580.1	LOC_Os06g04590.1		ab initio
GRMZM5G865967			ZmbHLH002	1	172.878	172.881	VIIa+b (?)	14	B	BG	Y	AT2G43010.1	LOC_Os12g41650.2	PIF4,SRL2	mRNA
GRMZM2G165042			ZmbHLH003	1	252.374	252.378	VIIa+b (?)	14, 16	A	BG	Y	AT2G20180.2	LOC_Os03g43810.1	PIF1,PIL5	cDNA/EST
GRMZM2G065374		GRMZM2G016756	ZmbHLH004	1	283.6	283.605	VIIa+b (?)	14, 16, 23	A	BG	Y	AT3G59060.2	LOC_Os03g56950.1	PIF5,PIL6	abinitio|est|omrna|protein
GRMZM2G387528	Pif3	GRMZM2G115960	ZmbHLH005	8	0.935667	0.938714	VIIa+b (?)	14	A	BG	Y	AT1G09530.1	LOC_Os05g04740.2	PAP3,PIF3,POC1	cDNA/EST
GRMZM2G115960	Pif3paralog	GRMZM2G387528	ZmbHLH006	3	48.805	48.8087	VIIa+b (?)	14	A	BG	Y	AT1G09530.1	LOC_Os05g04740.1	PAP3,PIF3,POC1	cDNA/EST/Protein
GRMZM2G062541			ZmbHLH007	10	87.6901	87.6922	VIIa+b (?)	14	D	BG	Y	AT1G09530.1	LOC_Os05g04740.2	PAP3,PIF3,POC1	abinitio|est|omrna|protein
GRMZM2G016756		GRMZM2G065374	ZmbHLH008	5	5.1016	5.10544	VIIa+b (?)	14, 16, 23	B	E non G	Y	AT2G43010.1	LOC_Os03g56950.1	PIF4,SRL2	abinitio|est|omrna|protein
GRMZM2G030744			ZmbHLH009	5	214.428	214.432	VIIa+b (?)		B	BG	Y	AT4G36930.1	LOC_Os02g56140.1	SPT	cDNA/EST/omrna/protein
GRMZM2G017349			ZmbHLH010	9	16.4857	16.4896	VIIa+b (?)		A	BG	Y	AT4G36930.1	LOC_Os06g06900.1	SPT	cDNA/EST/Protein
GRMZM2G080054	spatula	GRMZM2G042920	ZmbHLH011	2	9.44577	9.44765	VIIa+b (?)		A	BG	Y	AT2G20180.1	LOC_Os04g52770.1	PIF1,PIL5	cDNA/EST/omrna/protein
GRMZM2G042920		GRMZM2G080054	ZmbHLH012	10	142.715	142.717	VIIa+b (?)		A	BG	Y	AT4G36930.1	LOC_Os04g52770.1	SPT	cDNA/EST/Protein
GRMZM5G839518			ZmbHLH013	5	174.934	174.938	XI		B	AG	Y				EST
GRMZM2G116785		GRMZM2G024530	ZmbHLH014	6	107.382	107.386	XI		B	AG	Y		LOC_Os06g09370.1
GRMZM2G024530	ptf1	GRMZM2G116785	ZmbHLH015	9	11.5602	11.5652	XI	21, 22, 23	B	AG	Y	AT5G58010.1	LOC_Os06g09370.1	LRL3
GRMZM2G350165		GRMZM2G027563	ZmbHLH016	2	180.661	180.664	XI	21, 22, 23	B	AG	Y	AT2G24260.1	LOC_Os09g25040.1	LRL1
GRMZM2G067654			ZmbHLH017	9	12.9816	12.9838	XI	21, 22	B	AG		AT2G24260.1	LOC_Os02g55250.1	LRL1
GRMZM2G027563		GRMZM2G350165	ZmbHLH018	7	115.275	115.277	XI	21, 22, 23	B	AG	Y	AT2G24260.1	LOC_Os09g25040.1	LRL1
GRMZM2G162382			ZmbHLH019	7	10.6941	10.6981	XI	21, 22, 23	B	AG	Y	AT4G02590.1	LOC_Os03g58330.1	UNE12
GRMZM2G004356			ZmbHLH020	5	4.21735	4.22226	XI	21, 22, 23	B	AG	Y	AT4G02590.1	LOC_Os03g58330.1	UNE12
GRMZM2G316758		GRMZM5G832135	ZmbHLH021	4	174.002	174.005	XI		B	Non binder	Y	AT5G58010.1	LOC_Os02g55250.1	LRL3
GRMZM5G818776			ZmbHLH022	4	39.724	39.7249	VIIIb	17	I	Non binder	Y	AT4G00120.1	LOC_Os08g01700.1	EDA33,GT140,IND,IND1
GRMZM5G817854			ZmbHLH023	3	159.485	159.486	VIIIb	17	I	Non binder	Y	AT5G09750.1	LOC_Os08g01700.1	HEC3
GRMZM5G812883			ZmbHLH024	4	39.7428	39.7436	VIIIb	17	I	Non binder	Y	AT4G00120.1	LOC_Os08g01700.1	EDA33,GT140,IND,IND1
GRMZM2G354618			ZmbHLH025	4	39.7074	39.7085	VIIIb	17	I	Non binder	Y	AT4G00120.1	LOC_Os08g01700.1	EDA33,GT140,IND,IND1
GRMZM2G471635		GRMZM2G134735	ZmbHLH026	4	57.3487	57.3494	VIIIb	17	I	Non binder		AT3G50330.1	LOC_Os08g36740.1	HEC2
GRMZM2G134735		GRMZM2G471635	ZmbHLH027	1	199.07	199.071	VIIIb	17	I	Non binder	Y	AT5G67060.1	LOC_Os08g36740.1	HEC1
GRMZM2G414252		GRMZM2G045431	ZmbHLH028	2	184.967	184.968	VIIIb	17	I	Non binder	Y	AT5G67060.1	LOC_Os09g28210.1	HEC1
GRMZM2G045431		GRMZM2G414252	ZmbHLH029	7	125.32	125.322	VIIIb	17	I	Non binder	Y	AT5G67060.1	LOC_Os09g28210.1	HEC1
GRMZM2G164341		GRMZM2G081816	ZmbHLH030	8	138.262	138.264	VIIIb	17	I	Non binder	Y	AT3G21330.1	LOC_Os01g38610.1
GRMZM2G081816		GRMZM2G164341	ZmbHLH031	3	219.182	219.184	VIIIb	16, 17	I	Non binder	Y	AT3G21330.1	LOC_Os01g38610.1
GRMZM2G111666			ZmbHLH032	3	204.462	204.465	VIIIb	17	I	Non binder	Y	AT3G21330.1	LOC_Os01g51140.2
GRMZM2G094892			ZmbHLH033	6	161.863	161.865	VIIIb	17	I	Non binder	Y	AT3G21330.1	LOC_Os05g46370.1
GRMZM2G397518	ba1 (barren stalk 1)		ZmbHLH034	3	183.084	183.085	VIIIb		I	Non binder	Y	AT5G01310.1	LOC_Os01g61480.1	APTX
GRMZM2G395549			ZmbHLH035	3	113.434	113.471	VIIIc2		E	Non binder	Y	AT3G11130.1	LOC_Os11g01380.1
AC198518.3_FG005			ZmbHLH036	3	107.372	107.373	VIIIc2		E	Non binder		AT2G14760.1	LOC_Os03g42100.1
GRMZM2G383841		GRMZM2G057260	ZmbHLH037	2	208.616	208.618	VIIIc2	19	A	Non binder		AT4G33880.1	LOC_Os07g39940.1	RSL2
GRMZM2G057260		GRMZM2G383841	ZmbHLH038	7	162.08	162.085	VIIIc2	19	A	Non binder	Y	AT2G33340.1	LOC_Os07g39940.1	MAC3B
GRMZM2G165188			ZmbHLH039	4	4.7484	4.75002	VIIIc2		A	Non E		AT2G14760.1	LOC_Os11g41640.1
GRMZM2G066057			ZmbHLH040	8	8.41608	8.41796	VIIIcI	18	D	Non binder		AT5G37800.1	LOC_Os01g02110.1	ATRSL1,RSL1
AC216731.3_FG001			ZmbHLH041	5	201.867	201.868	VIIIcI			Non binder		AT1G66470.1	LOC_Os02g48060.1	RHD6
GRMZM5G882527		GRMZM2G145579	ZmbHLH042	1	195.72	195.723	XII		A	AG	Y		LOC_Os08g42470.1
GRMZM2G145579		GRMZM5G882527	ZmbHLH043	4	47.5911	47.5935	XII	23	A	AG	Y	AT5G50915.1	LOC_Os08g42470.1
GRMZM2G178182	gbof-1		ZmbHLH044	2	192.783	192.786	XII	23	A	AG	Y	AT5G50915.1	LOC_Os09g33580.1
GRMZM2G176289		GRMZM2G101350	ZmbHLH045	4	159.993	159.996	XII	19, 23	E	AG	Y	AT4G34530.1	LOC_Os02g47660.1	CIB1
GRMZM2G101350		GRMZM2G176289	ZmbHLH046	5	200.937	200.94	XII	23		AG	Y	AT4G34530.1	LOC_Os02g47660.1	CIB1
GRMZM5G828396			ZmbHLH047	1	192.032	192.035	XII	23	A	AG	Y	AT5G48560.1	LOC_Os08g41320.1
GRMZM2G180406		GRMZM2G030762	ZmbHLH048	3	162.063	162.066	XII	23, 24	A	AG	Y	AT5G48560.1	LOC_Os01g68700.2
GRMZM2G030762		GRMZM2G180406	ZmbHLH049	8	162.557	162.561	XII	24	A	AG	Y	AT1G68920.1	LOC_Os01g68700.2
MaizeGDB #	Gene Name	Homeolog		Chr No.	Start (Mb)	End (Mb)	Subfamily	Motifs	Intron Pattern	DNA Binding	Expression	At Orthlog	Os Ortholog	#N/A
GRMZM2G144275		GRMZM2G083504	ZmbHLH050	7	137.486	137.488	XII	24	A	AG	Y	AT1G68920.1	LOC_Os09g32510.5
GRMZM2G083504		GRMZM2G144275	ZmbHLH051	2	191.378	191.381	XII	23, 24	A	AG	Y	AT3G07340.1	LOC_Os09g32510.1
GRMZM5G818643		GRMZM2G137541	ZmbHLH052	7	129.963	129.966	XII	23, 24	A	AG	Y	AT1G68920.3	LOC_Os09g29830.2
GRMZM2G137541		GRMZM5G818643	ZmbHLH053	2	188.404	188.407	XII	23, 24	A	AG	Y	AT1G68920.1	LOC_Os09g29830.2
GRMZM2G385543		GRMZM2G092091	ZmbHLH054	5	9.11889	9.12092	XII	23, 24	A	AG	Y	AT1G68920.3	LOC_Os03g51910.1
GRMZM2G092091		GRMZM2G385543	ZmbHLH055	1	272.043	272.047	XII	23, 24	A	AG	Y	AT1G10120.1	LOC_Os03g51910.1
GRMZM2G080168			ZmbHLH056	4	17.2345	17.237	XII	23	A	AG	Y	AT3G07340.1	LOC_Os11g25560.1
GRMZM2G171818			ZmbHLH057	2	220.67	220.672	XII	23	A	AG	Y	AT3G07340.1	LOC_Os11g25560.1
GRMZM2G407119		GRMZM2G180452	ZmbHLH058	9	144.807	144.81	XII	23	A	AG	Y	AT3G07340.1	LOC_Os03g12940.1
GRMZM2G180452		GRMZM2G407119	ZmbHLH059	1	29.2595	29.2632	XII	23	A	AG	Y	AT1G10120.1	LOC_Os03g12940.2
GRMZM2G137358			ZmbHLH060	1	289.345	289.348	XII	23	A	AG	Y	AT1G59640.1	LOC_Os03g58830.1	BPE,BPEp,BPEub,ZCW32
GRMZM2G008898			ZmbHLH061	2	232.381	232.384	XII	20, 23	A	AG	Y	AT1G59640.1	LOC_Os07g09590.1	BPE,BPEp,BPEub,ZCW32
GRMZM2G378653		GRMZM2G074438	ZmbHLH062	9	101.197	101.204	XII	23	A	AG	Y	AT2G42300.1	LOC_Os06g41060.1
GRMZM2G074438		GRMZM2G378653	ZmbHLH063	6	98.6226	98.6282	XII	23	A	AG	Y	AT2G42300.1	LOC_Os06g41060.1
GRMZM2G165090			ZmbHLH064	1	168.428	168.433	VIIa+b (?)		B	BG		AT1G09530.1	LOC_Os12g40710.1	PAP3,PIF3,POC1	abinitio/protein
GRMZM2G018472			ZmbHLH065	1	168.412	168.416	VIIa+b (?)		B	BG		AT2G20180.1	LOC_Os12g40730.1	PIF1,PIL5	abinitio/protein
GRMZM5G879527			ZmbHLH066	1	188.032	188.035	IX		A	E non G	Y	AT2G42280.1	LOC_Os08g39630.1
GRMZM2G417597		GRMZM2G085467	ZmbHLH067	2	189.701	189.704	IX		B	E non G	Y	AT2G42280.1	LOC_Os08g39630.1
GRMZM2G085467		GRMZM2G417597	ZmbHLH068	7	132.89	132.892	IX		B	E non G	Y	AT2G42280.1	LOC_Os09g31300.1
GRMZM2G153454		GRMZM2G142932	ZmbHLH069	7	156.738	156.741	IX		B	E non G	Y	AT2G42280.1	LOC_Os08g39630.1
GRMZM2G142932		GRMZM2G153454	ZmbHLH070	2	204.768	204.772	IX		A	E non G	Y	AT2G42280.1	LOC_Os08g39630.1
GRMZM2G114873			ZmbHLH071	3	166.449	166.452	IX	7	A	E non G	Y	AT1G05805.1	LOC_Os01g67480.1
GRMZM2G437481			ZmbHLH072	10	126.652	126.656	IX	7	A	E non G		AT1G05805.1	LOC_Os04g41229.1
GRMZM2G137426			ZmbHLH073	5	182.086	182.092	IX	7	A	E non G	Y	AT1G05805.1	LOC_Os02g39140.1
GRMZM2G317450			ZmbHLH074	5	204.518	204.523	Va	10	G	BG	Y	AT5G08130.1	LOC_Os02g49480.1	BIM1
GRMZM2G089501		GRMZM2G009478	ZmbHLH075	7	130.237	130.245	Va	10, 11	G	BG	Y	AT5G08130.2	LOC_Os09g29930.1	BIM1
GRMZM2G009478		GRMZM2G089501	ZmbHLH076	2	188.53	188.535	Va	10, 11	G	BG	Y	AT1G69010.1	LOC_Os09g29930.1	BIM2
GRMZM5G849600		GRMZM2G463133	ZmbHLH077	3	219.828	219.834	Ivd		D	BG	Y	AT5G56960.1	LOC_Os01g39330.1
GRMZM2G463133		GRMZM5G849600	ZmbHLH078	8	138.939	138.944	Ivd		D	BG		AT5G56960.1	LOC_Os01g39330.1
GRMZM2G340177			ZmbHLH079	9	79.1188	79.1234	Ivd		D	BG		AT5G56960.1	LOC_Os06g37410.1
GRMZM2G170559			ZmbHLH080	5	155.095	155.098	Ivd		D	BG		AT5G56960.1	LOC_Os02g12820.1
GRMZM2G397755		GRMZM2G132550	ZmbHLH081	3	5.77618	5.77842	Ivd		D	BG		AT5G56960.1	LOC_Os01g09990.2
GRMZM2G333582			ZmbHLH082	8	21.9075	21.9109	Ivd		D	BG		AT5G56960.1	LOC_Os01g09990.1
GRMZM2G175480			ZmbHLH083	8	92.1996	92.201	Ivd		D	BG		AT5G56960.1	LOC_Os01g09900.1
GRMZM2G132550		GRMZM2G397755	ZmbHLH084	6	132.188	132.19	Ivd		D	BG		AT5G56960.1	LOC_Os01g09990.1
GRMZM2G526668		GRMZM2G107276	ZmbHLH085	4	82.6413	82.6439	Vb	12, 13	D	BG	Y	AT1G68810.1	LOC_Os08g33590.1
GRMZM2G176141			ZmbHLH086	2	180.155	180.158	Vb	12, 13	D	BG	Y	AT1G68810.1	LOC_Os09g24490.1
GRMZM2G107276		GRMZM2G526668	ZmbHLH087	1	214.153	214.155	Vb		D	BG	Y	AT1G68810.1	LOC_Os08g33590.1
GRMZM2G072376		GRMZM2G043854	ZmbHLH088	1	36.9167	36.9175	Vb		D	BG	Y	AT1G68810.1	LOC_Os03g15440.1
GRMZM2G043854		GRMZM2G072342	ZmbHLH089	9	141.435	141.438	Vb	12, 13	D	BG	Y	AT3G25710.1	LOC_Os03g15440.1	ATAIG1,BHLH32,TMO5
GRMZM2G145146		GRMZM2G113257	ZmbHLH090	7	127.586	127.587	Vb	4, 12, 13	D	BG	Y	AT3G56770.1	LOC_Os09g28900.1
GRMZM2G113257		GRMZM2G082630	ZmbHLH091	2	187.124	187.126	Vb	4, 12, 13	D	BG	Y	AT3G25710.1	LOC_Os09g28900.1	ATAIG1,BHLH32,TMO5
GRMZM2G082630		GRMZM2G113257	ZmbHLH092	1	200.413	200.414	Vb	4, 12, 13	D	BG	Y	AT3G56770.1	LOC_Os08g37290.1
GRMZM2G369629			ZmbHLH093	6	124.197	124.199	Vb	12, 13	D	BG	Y	AT2G40200.1	LOC_Os05g07120.2
GRMZM2G088443			ZmbHLH094	3	14.9285	14.9307	Vb	12, 13	D	BG	Y	AT2G40200.1	LOC_Os01g06640.1
GRMZM2G166642			ZmbHLH095	3	3.34218	3.34451	Vb	12, 13	D	BG	Y	AT2G40200.1	LOC_Os01g11910.1
GRMZM2G016039			ZmbHLH096	4	63.7525	63.7549	Vb	12, 13	D	BG	Y	AT2G40200.1	LOC_Os01g11910.1
GRMZM2G027068			ZmbHLH097	1	291.901	291.904	Vb	12, 13, 17	D	BG	Y	AT2G41130.1	LOC_Os03g59670.1
GRMZM5G822829	r1(colored 1)	GRMZM2G172795	ZmbHLH098	10	138.462	138.471	IIIf	8	D	BG	Y	AT1G63650.1	LOC_Os04g47080.1	ATMYC-2,EGL1,EGL3
MaizeGDB #	Gene Name	Homeolog		Chr No.	Start (Mb)	End (Mb)	Subfamily	Motifs	Intron Pattern	DNA Binding	Expression	At Orthlog	Os Ortholog	#N/A
GRMZM2G172795	b1	GRMZM5G822829	ZmbHLH099	2	18.4174	18.4218	IIIf	8	D	BG	Y	AT5G41315.1	LOC_Os04g47080.1	GL3,MYC6.2
GRMZM2G355469			ZmbHLH100	10	118.369	118.371	Iva		D	BG	Y	AT4G37850.1	LOC_Os03g46860.1
GRMZM2G155043			ZmbHLH101	1	257.785	257.792	Iva		D	BG		AT4G37850.1	LOC_Os03g46860.1
GRMZM2G120021			ZmbHLH102	1	257.732	257.738	Iva		D	BG		AT4G37850.1	LOC_Os03g46860.1
GRMZM2G095899			ZmbHLH103	1	257.575	257.578	Iva		D	BG		AT4G37850.1	LOC_Os03g46860.1
GRMZM2G068604			ZmbHLH104	1	178.429	178.434	Iva		D	BG	Y	AT4G37850.1	LOC_Os12g43620.1
GRMZM2G049686			ZmbHLH105	1	178.439	178.444	Iva		D	BG	Y	AT4G37850.1	LOC_Os12g43620.1
GRMZM2G036554			ZmbHLH106	10	87.4195	87.421	Iva		D	BG	Y	AT2G22750.2	LOC_Os03g46860.1
GRMZM2G082343		GRMZM2G019806	ZmbHLH107	5	9.61654	9.61904	Iva		D	BG	Y	AT4G37850.1	LOC_Os03g51580.1
GRMZM2G019806		GRMZM2G082343	ZmbHLH108	1	270.98	270.983	Iva		D	BG	Y	AT4G37850.1	LOC_Os03g51580.1
GRMZM2G472671		GRMZM2G038479	ZmbHLH109	1	196.806	196.807	IIId+e		I	AG	Y	AT4G17880.1	LOC_Os09g34330.1
GRMZM2G107560		GRMZM2G013688	ZmbHLH110	2	193.882	193.883	IIId+e		I	AG		AT1G32640.1	LOC_Os09g34330.1	ATMYC2,JAI1,JIN1,MYC2,RD22BP1,ZBF1
GRMZM2G013688		GRMZM2G107560	ZmbHLH111	7	139.724	139.725	IIId+e		I	AG	Y	AT1G32640.1	LOC_Os09g34330.1	ATMYC2,JAI1,JIN1,MYC2,RD22BP1,ZBF1
GRMZM2G038479		GRMZM2G472671	ZmbHLH112	4	194.911	194.912	IIId+e		I	AG		AT5G46760.1	LOC_Os09g34330.1
GRMZM2G303463			ZmbHLH113	2	227.264	227.269	IIId+e	7	I	AG	Y	AT1G01260.1	LOC_Os01g13460.1
GRMZM2G159937			ZmbHLH114	3	204.644	204.646	IIId+e	7	I	AG	Y	AT1G01260.1	LOC_Os01g50940.1
GRMZM2G148723		GRMZM2G076636	ZmbHLH115	3	1.60074	1.61318	IIId+e		I	AG	Y	AT5G11390.1	LOC_Os05g15140.1	WIT1
GRMZM2G076636		GRMZM2G148723	ZmbHLH116	8	29.2308	29.2341	IIId+e	7	I	AG	Y	AT1G01260.1	LOC_Os01g13460.1
GRMZM2G049229		GRMZM2G001930	ZmbHLH117	9	112.005	112.008	IIId+e	7	I	AG	Y	AT4G17880.1	LOC_Os10g42430.1
GRMZM2G001930	myc7e	GRMZM2G049229	ZmbHLH118	1	98.3543	98.3571	IIId+e	7	I	AG	Y	AT1G32640.1	LOC_Os10g42430.1	ATMYC2,JAI1,JIN1,MYC2,RD22BP1,ZBF1
GRMZM2G435015			ZmbHLH119	7	140.226	140.229	IIIb		D	E non G	Y	AT5G65640.1	LOC_Os03g04310.1	bHLH93
GRMZM2G173372			ZmbHLH120	1	7.99605	7.99821	IIIb	6	D	E non G	Y	AT5G65640.1	LOC_Os03g04310.1	bHLH93
GRMZM2G128807		GRMZM5G857090	ZmbHLH121	5	62.2639	62.2658	IIIb	4, 6	D	E non G	Y	AT5G65640.1	LOC_Os03g04310.2	bHLH93
GRMZM2G173534	tac907.32		ZmbHLH122	3	156.362	156.365	IIIb	4, 5, 6	D	E non G	Y	AT3G26744.1	LOC_Os01g70310.1	ATICE1,ICE1,SCRM
GRMZM2G033356			ZmbHLH123	4	23.4236	23.4274	IIIb	4, 5, 6	D	E non G	Y	AT3G26744.1	LOC_Os11g32100.1	ATICE1,ICE1,SCRM
GRMZM2G172297			ZmbHLH124	2	223.283	223.286	IIIb	4, 5, 6	D	E non G	Y	AT3G26744.1	LOC_Os11g32100.1	ATICE1,ICE1,SCRM
GRMZM2G139372			ZmbHLH125	4	237.951	237.955	IIIb	4, 7	D	E non G	Y	AT2G16910.1	LOC_Os02g02820.1	AMS
GRMZM2G313756		GRMZM2G173521	ZmbHLH126	10	108.359	108.36	IIIa+c		D	E non G	Y	AT2G28160.1	LOC_Os04g31290.1	ATBHLH29,ATBHLH29,ATFIT1,BHLH29,FIT1,FRU
GRMZM2G173521		GRMZM2G313756	ZmbHLH127	2	73.1003	73.1017	IIIa+c		D	E non G		AT2G28160.1	LOC_Os04g31290.1	ATBHLH29,ATBHLH29,ATFIT1,BHLH29,FIT1,FRU
GRMZM2G107672			ZmbHLH128	2	159.899	159.9	IIIa+c		D	E non G		AT2G28160.1	LOC_Os04g31290.1	ATBHLH29,ATBHLH29,ATFIT1,BHLH29,FIT1,FRU
GRMZM2G119823			ZmbHLH129	10	105.618	105.621	IIIa+c		D	E non G	Y	AT5G57150.4	LOC_Os04g23550.1
GRMZM2G042895			ZmbHLH130	10	76.5867	76.5889	IIIa+c		D	E non G	Y	AT5G57150.1	LOC_Os04g23550.1
GRMZM2G042893			ZmbHLH131	2	80.4447	80.4479	IIIa+c		D	E non G	Y	AT4G29930.2	LOC_Os04g23440.1
GRMZM2G163233		GRMZM2G019999	ZmbHLH132	2	204.467	204.478	IIIb		D	E non G	Y	AT3G42050.1	LOC_Os07g36470.1
GRMZM2G150327			ZmbHLH133	1	112.407	112.409	Orphan		D	BG		AT2G22760.1	LOC_Os10g01530.1
GRMZM2G481280			ZmbHLH134	6	6.91429	6.91474	Ib(1)		D	BG		AT1G49770.1	LOC_Os04g35010.1	RGE1,ZOU
GRMZM2G147685			ZmbHLH135	2	51.8085	51.814	Ib(1)		D	BG	Y	AT1G49770.1	LOC_Os02g34320.1	RGE1,ZOU
GRMZM2G475289		GRMZM2G171464	ZmbHLH136	1	4.74861	4.75052	Ia		D	BG	Y	AT2G46810.1	LOC_Os03g03000.1
GRMZM2G171464		GRMZM2G475289	ZmbHLH137	9	153.843	153.845	Ia		D	BG	Y	AT3G24140.1	LOC_Os03g03000.1	FMA
GRMZM2G417164			ZmbHLH138	8	79.1417	79.1429	Ia	1, 2, 3	I	AG	Y	AT3G06120.1	LOC_Os05g51820.1	MUTE
GRMZM2G085751		GRMZM2G064638	ZmbHLH139	4	224.623	224.627	Ia	1, 2	D	BG	Y	AT5G53210.1	LOC_Os02g15760.1	SPCH
GRMZM2G064638		GRMZM2G085751	ZmbHLH140	5	140.933	140.938	Ia	1, 2	D	BG	Y	AT3G06120.1	LOC_Os02g15760.1	MUTE
GRMZM2G045109			ZmbHLH141	9	67.0714	67.0752	Ia	1, 2	D	BG	Y	AT5G53210.1	LOC_Os06g33450.2	SPCH
GRMZM2G162450			ZmbHLH142	8	75.9907	75.9924	Ia	1, 2, 3	D	BG	Y	AT3G24140.1	LOC_Os05g50900.1	FMA
GRMZM2G111146		GRMZM2G091003	ZmbHLH143	5	198.777	198.78	Ia	1, 2, 3	D	BG	Y	AT1G22490.1	LOC_Os02g46560.1
GRMZM2G091003		GRMZM2G111146	ZmbHLH144	4	157.481	157.484	Ia	1, 2, 3	D	BG	Y	AT3G24140.1	LOC_Os02g46560.1	FMA
GRMZM2G086474			ZmbHLH145	10	135.677	135.681	Ia	1	D	BG	Y	AT3G24140.1	LOC_Os02g46560.1	FMA
GRMZM2G082586		GRMZM2G015666	ZmbHLH146	7	128.708	128.71	Ia	1, 2, 3	D	BG	Y	AT1G72210.1	LOC_Os09g29360.1
GRMZM2G015666		GRMZM2G082586	ZmbHLH147	2	187.816	187.818	Ia	1 , 2, 3	D	BG	Y	AT1G72210.1	LOC_Os09g29360.1
MaizeGDB #	Gene Name	Homeolog		Chr No.	Start (Mb)	End (Mb)	Subfamily	Motifs	Intron Pattern	DNA Binding	Expression	At Orthlog	Os Ortholog	#N/A
GRMZM2G006631		AC233899.1_FG002	ZmbHLH148	1	19.1	19.102	Ia	1, 2, 3	D	BG	Y	AT1G72210.1	LOC_Os03g08930.1
AC233899.1_FG002		GRMZM2G006631	ZmbHLH149	9	149.664	149.666	Ia		D	BG		AT1G72210.1	LOC_Os03g08930.1
GRMZM2G045883		GRMZM2G008691	ZmbHLH150	5	208.896	208.901	Ia	1, 2, 3	D	BG	Y	AT1G72210.1	LOC_Os02g52190.1
GRMZM2G008691		GRMZM2G045883	ZmbHLH151	4	179.801	179.803	Ia	1, 2, 3	D	BG	Y	AT1G72210.1	LOC_Os02g52190.1
GRMZM2G057413		AC193786.3_FG005	ZmbHLH152	3	148.032	148.033	Ib2		D	BG	Y	AT3G56970.1	LOC_Os01g72370.1	BHLH38,ORG2
AC193786.3_FG005		GRMZM2G057413	ZmbHLH153	8	157.923	157.924	Ib2		D	BG		AT3G56970.1	LOC_Os01g72370.1	BHLH38,ORG2
GRMZM2G137374			ZmbHLH154	1	6.56893	6.5706	VIIIb		I	Non binder	Y	AT1G30670.1	LOC_Os12g31430.1
GRMZM5G856837		GRMZM2G314882	ZmbHLH155	5	69.4479	69.4505	Ivc	9	H	BG	Y	AT5G54680.1	LOC_Os02g02480.1	bHLH15,ILR3
GRMZM2G314882		GRMZM5G856837	ZmbHLH156	4	240.036	240.039	Ivc	9	H	BG	Y	AT5G54680.1	LOC_Os02g02480.1	bHLH15,ILR3
GRMZM2G093744		GRMZM2G017586	ZmbHLH157	10	83.5927	83.596	Ivc	9	H	BG	Y	AT5G54680.1	LOC_Os08g04390.2	bHLH15,ILR3
GRMZM2G017586		GRMZM2G093744	ZmbHLH158	4	35.5755	35.578	Ivc	9	H	BG	Y	AT5G54680.1	LOC_Os08g04390.2	bHLH15,ILR3
GRMZM2G061906		GRMZM2G074725	ZmbHLH159	6	151.125	151.128	Ivc	9	H	BG	Y	AT5G54680.1	LOC_Os05g38140.1	bHLH15,ILR3
GRMZM2G058451			ZmbHLH160	7	155.342	155.346	Ivc	9	H	BG	Y	AT5G54680.1	LOC_Os07g35870.1	bHLH15,ILR3
GRMZM2G350312			ZmbHLH161	1	65.6571	65.6603	Ivb	9	F	BG	Y	AT3G47640.1	LOC_Os03g26210.2	PYE
GRMZM2G017145		GRMZM2G064938	ZmbHLH162	7	167.498	167.505	Ivb		F	BG	Y
GRMZM2G133675			ZmbHLH163	4	6.59688	6.60184	Ivb	9	F	BG	Y	AT3G47640.1	LOC_Os11g38870.2	PYE
GRMZM2G114444			ZmbHLH164	3	218.48	218.486	Ivb	9	F	BG	Y	AT3G19860.2	LOC_Os02g23823.1	bHLH121
GRMZM2G021276			ZmbHLH165	8	0.095823	0.098367	II		D	E non G	Y		LOC_Os01g18870.1
AC233960.1_FG005			ZmbHLH166	5	199.967	199.969	II		D	E non G		AT1G06170.1	LOC_Os04g51070.1
GRMZM2G412430		GRMZM5G886266	ZmbHLH167	1	67.8491	67.8512	XIV	28	I	Non binder	Y		LOC_Os03g27390.1
GRMZM2G154029			ZmbHLH168	9	120.746	120.75	XIV	28	I	Non binder	Y	AT1G27740.1	LOC_Os03g27390.1	RSL4
GRMZM2G454022		GRMZM2G163975	ZmbHLH169	8	7.43165	7.43598	X	22	A	Non binder	Y	AT1G27660.1	LOC_Os01g01600.1
GRMZM2G163975		GRMZM2G454022	ZmbHLH170	3	31.4531	31.4584	X	22	A	Non binder	Y	AT1G27660.1	LOC_Os01g01600.1
GRMZM2G440529			ZmbHLH171	3	190.314	190.317	X	22	A	Non binder	Y	AT1G61660.1	LOC_Os01g57580.1
GRMZM2G313058			ZmbHLH172	6	156.762	156.764	X	22	A	Non binder	Y	AT1G61660.1	LOC_Os05g42180.1
GRMZM2G155217		GRMZM5G838853	ZmbHLH173	2	7.95876	7.96211	X	19, 22	B	Non binder	Y	AT1G61660.1	LOC_Os04g53990.1
GRMZM2G004732		GRMZM2G460571	ZmbHLH174	10	56.7549	56.7575	X	20, 22	A	Non binder	Y	AT1G61660.1	LOC_Os08g08160.1
GRMZM2G074501		GRMZM2G009837	ZmbHLH175	1	278.711	278.714	X	20, 22	B	Non E	Y	AT3G19500.1	LOC_Os03g55220.1
GRMZM2G009837		GRMZM2G074501	ZmbHLH176	5	6.50896	6.51351	X	20, 22	B	Non E	Y	AT3G19500.1	LOC_Os03g55220.1
GRMZM2G155762			ZmbHLH177	10	137.659	137.665	X	22	A	Non binder	Y	AT1G31050.1	LOC_Os04g47810.1
GRMZM2G002627			ZmbHLH178	5	194.109	194.112	X	20, 22	A	Non binder	Y	AT1G31050.1	LOC_Os02g45010.1
GRMZM2G150729			ZmbHLH179	1	42.011	42.0133	X		A	Non binder	Y	AT1G27660.1	LOC_Os03g17130.1
AC177924.2_FG001			ZmbHLH180	2	70.7173	70.7221	VIIa+b (?)		B	Non binder		AT5G67110.1	LOC_Os02g54100.1	ALC
GRMZM2G460472		GRMZM2G158281	ZmbHLH181	2	140.657	140.663	XIII	25, 26, 27	D	Non E	Y	AT2G27230.1	LOC_Os11g06010.1	LHW
GRMZM2G158281		GRMZM2G460472	ZmbHLH182	4	212.315	212.321	XIII	25, 26, 27	D	Non E	Y	AT2G27230.1	LOC_Os11g06010.1	LHW
GRMZM2G069408			ZmbHLH183	3	143.052	143.058	XIII	25, 26, 27	D	Non E	Y	AT2G27230.1	LOC_Os12g06335.1	LHW
GRMZM2G054564			ZmbHLH184	10	25.5673	25.5683	IIId+e		D	Non E	Y		LOC_Os12g35070.1
GRMZM5G863198			ZmbHLH185	5	150.32	150.321	Ib2		D	E non G		AT4G20970.1	LOC_Os02g13670.1
GRMZM2G169947			ZmbHLH186	3	29.6522	29.653	Ib2		D	E non G	Y	AT4G20970.1	LOC_Os01g01840.1
GRMZM2G112629			ZmbHLH187	3	29.613	29.6166	Ib2			E non G	Y	AT1G10585.1	LOC_Os01g01870.1
GRMZM2G301089			ZmbHLH188	1	274.735	274.736	IIId+e		I	BG	Y	AT5G43650.1	LOC_Os03g53020.1	BHLH92
GRMZM2G173862			ZmbHLH189	8	172.396	172.398	IIId+e		D	E non G		AT5G43650.1	LOC_Os01g56690.1	BHLH92
GRMZM2G109605			ZmbHLH190	6	48.9997	49.0018	IIId+e		D	E non G		AT5G43650.1	LOC_Os03g53020.1	BHLH92
GRMZM2G159456		AC149829.2_FG004	ZmbHLH191	1	15.2685	15.2699	XV		D	Non binder	Y	AT3G28857.1	LOC_Os10g26410.1
AC149829.2_FG004		GRMZM2G035156	ZmbHLH192	9	151.129	151.13	XV		D	Non binder		AT3G28857.1	LOC_Os10g26410.1
GRMZM2G042101		GRMZM2G036092	ZmbHLH193	4	181.898	181.899	XV		D	Non binder	Y	AT3G28857.1	LOC_Os02g51320.1
GRMZM2G036092		GRMZM2G042101	ZmbHLH194	5	207.505	207.507	XV		D	Non binder	Y	AT1G26945.1	LOC_Os02g51320.1	KDR
GRMZM2G072820	tac907.62	GRMZM2G414353	ZmbHLH195	2	6.19052	6.19163	XV		D	Non binder		AT1G74500.1	LOC_Os04g54900.1	ATBS1,BS1,TMO7
GRMZM2G035156		AC149829.2_FG004	ZmbHLH196	1	15.134	15.1361	XV		D	Non binder	Y	AT3G47710.1	LOC_Os10g26460.1	BHLH161,BNQ3
GRMZM2G389567		GRMZM2G100313	ZmbHLH197	1	210.996	210.997	XIII		I	Non E	Y		LOC_Os08g34510.1
